# Supplementary material for: Correction: Cytosolic Hsp70 as a biomarker to predict clinical outcome in patients with glioblastoma
Source: PLoS One. 2021 Mar 11;16(3):e0248612. doi: 10.1371/journal.pone.0248612 (PMC7951894; doi:10.1371/journal.pone.0248612)
Supplement: S1 Dataset — (XLSX) [file pone.0248612.s001.xlsx]

## Sheet: S1 Table
patient ID	sex	age [years]	OS [months]	OS status (1=deceased, 0=living)	PFS [months]	progression (1=yes, 0=no)	MGMT methylation (1=methylated, 0=unmethylated)	cHsp70
1	m	62	1.2	1	1.2	1	0	high
2	m	58	20.9	1	18.2	1	0	high
3	f	50	4	1	4.6	1	0	low
4	m	20	26	1	16.1	1	1	high
6	m	42	15.8	1	6.2	1	0	low
7	f	55	26.1	1	21.3	1	1	high
8	m	65	19.1	1	15.1	1	0	high
9	m	48	9.7	0	9.2	1	0	low
10	f	60	28.6	0	22.3	1	1	high
11	m	49	4.9	0	1.2	1	1	low
12	f	60	0.7	1	0.7	1	0	low
13	f	68	22.8	1	22.8	1	1	high
15	f	51	27.9	1	18.1	1	0	high
16	m	60	76.1	1	52.4	1	1	high
17	m	61	9	1	9	1	0	low
18	f	53	16.7	0	11.3	1	0	low
19	m	41	24.1	0	0.8	1	0	low
20	m	68	36.8	1	32.4	1	1	high
21	f	43	15.8	0	10.3	1	0	low
23	f	55	20.7	0	4.3	1	1	high
26	m	50	21.6	0	25.2	0	0	high
27	m	55	17.9	1	1.9	1	0	high
28	f	65	7.9	1	7.9	1	1	low
30	m	58	11.3	0	14.5	1	0	high
31	m	55	26.4	1	22	1	0	low
32	f	54	15	0	8.7	1	0	high
33	m	67	18.8	1	9.6	1	0	high
34	m	48	11.1	1	10.1	1	0	high
35	f	45	27.1	1	21.3	1	0	low
36	f	65	7.2	0	3.2	1	1	high
38	m	64	15.7	1	12.6	1	0	high
40	m	54	9.1	1	9.1	1	0	high
41	f	59	64	0	47.1	1	1	high
42	m	43	16.5	1	8.5	1	0	high
44	f	70	9	1	9	1	0	low
45	m	64	18.9	0	12.4	1	0	low
46	m	43	18	0	17.3	1	1	high
47	m	76	30.8	0	38.4	0	1	high
48	f	74	6.1	1	1.4	1	1	high
49	f	62	19.4	1	13.2	1	0	low
50	f	61	49.7	0	31.8	0	1	high
51	m	52	16	1	16	1	0	low
53	f	58	9.6	1	9.6	1	0	high
54	f	76	33.8	0	25.7	1	1	high
56	m	26	12.3	1	12.3	1	1	high
57	m	69	16.3	0	12.2	1	1	high
58	m	56	8.3	1	8.3	1	1	low
60	f	66	17.5	0	17.1	1	0	low
61	m	65	5.8	1	5.8	1	0	low
63	f	71	24.9	1	22.5	1	1	high
64	f	78	13.8	0	20.1	0	0	high
65	m	67	18.5	1	18.5	1	0	low
70	m	52	45.9	0	51.3	0	0	high
71	f	68	15.1	1	15.1	1	0	low
72	m	25	15.8	1	11.4	1	0	high
73	m	69	14.4	1	9.7	1	0	high
74	m	44	15.2	1	15.2	1	0	low
75	m	70	30.4	0	35.5	1	1	high
76	f	53	9.8	0	9.8	1	1	high
77	m	53	16.1	0	24	1	1	high
